# Supplementary material for: Changes in the Primary Metabolites of ‘Fengtang’ Plums during Storage Detected by Widely Targeted Metabolomics
Source: Foods. 2022 Sep 13;11(18):2830. doi: 10.3390/foods11182830 (PMC9498354; doi:10.3390/foods11182830)
Supplement: Supplementary file 1 [file foods-11-02830-s001.zip › Table S1.xls]

## Sheet: S1
Table S1. Primary metabolites at different storage of 'Fengtang' plum by UPLC-MS/MS.
Index	Molecular Weight (Da)	Formula	Ionization model	Compounds	Class I	Class II	CAS	0d-1	0d-2	0d-3	30d-1	30d-2	30d-3	60d-1	60d-2	60d-3	cpd_ID	kegg_map
mws1164	180.063	C6H12O6	[M-H]-	D-Fructose	Others	Saccharides and Alcohols	7660-25-5	20900000	17500000	20100000	19100000	17100000	16800000	18000000	16000000	15700000	C05003	--
Hmln000297	180.063	C6H12O6	[M-H]-	Inositol	Others	Saccharides and Alcohols	87-89-8	17900000	17900000	19100000	16800000	14700000	18700000	17400000	15700000	14900000	C00137	ko00052,ko00053,ko00562,ko01100,ko01110,ko01250,ko02010,ko04070
mws4170	180.063	C6H12O6	[M-H]-	D-Glucose	Others	Saccharides and Alcohols	14431-43-7	20100000	18000000	19300000	19500000	17000000	16900000	17200000	16100000	15400000	C00031	ko00010,ko00030,ko00052,ko00500,ko00520,ko00524,ko00901,ko01100,ko01110,ko02010
mws0214	182.079	C6H14O6	[M-H]-	D-Sorbitol	Others	Saccharides and Alcohols	50-70-4	14700000	15100000	16200000	16700000	16600000	17600000	15400000	20800000	18600000	C00794	ko00051,ko00052,ko01100,ko02010
pmf0138	180.063	C6H12O6	[M-H]-	D-Mannose	Others	Saccharides and Alcohols	3458-28-4	17300000	16000000	17100000	16600000	15900000	16400000	14900000	15100000	13600000	C00159	ko00051,ko00052,ko00520,ko01100,ko01250,ko02010
pmf0174	158.167	C10H22O	[M-H]-	1-Decanol	Others	Saccharides and Alcohols	112-30-1	14100000	12000000	12400000	13800000	13600000	15200000	12900000	13000000	11200000	C01633	--
pmf0139	180.063	C6H12O6	[M-H]-	D-Galactose	Others	Saccharides and Alcohols	59-23-4	10700000	11200000	10900000	9340000	9950000	10600000	9620000	11100000	8160000	C00124	ko00052,ko01100
mws1080	342.116	C12H22O11	[M-H]-	Galactinol	Others	Saccharides and Alcohols	3687-64-7	7950000	6440000	9200000	12200000	7750000	8200000	7770000	8250000	7560000	C01235	ko00052,ko01100
MA10039641	342.116	C12H22O11	[M-H]-	Lactobiose	Others	Saccharides and Alcohols	63-42-3	4200000	4400000	3860000	4540000	4430000	4000000	3660000	4260000	5020000	C00243	ko00052,ko01100,ko02010
pme0534	196.058	C6H12O7	[M-H]-	Gluconic acid	Others	Saccharides and Alcohols	526-95-4	2300000	2530000	2440000	2530000	2440000	2200000	2790000	2840000	2880000	C00257	ko00030,ko01100,ko01110,ko01200
pmb3081	290.004	C6H11PO11	[M-H]-	Glucarate O-Phosphoric acid	Others	Saccharides and Alcohols	-	6100000	6450000	5400000	3190000	3380000	2820000	2150000	1900000	2210000	--	--
mws1333	342.116	C12H22O11	[M-H]-	Melibiose	Others	Saccharides and Alcohols	585-99-9	2600000	1970000	2200000	2500000	2470000	2670000	2150000	2240000	1680000	C05402	ko00052,ko01100,ko02010
mws0889	136.037	C4H8O5	[M-H]-	D-Threonic Acid	Others	Saccharides and Alcohols	3909-12-4	1890000	2060000	2110000	2470000	1940000	2420000	1900000	2400000	2120000	C21649	--
pme3705	194.043	C6H10O7	[M-H]-	D-Glucoronic acid	Others	Saccharides and Alcohols	6556-12-3	99400	87000	71700	111000	129000	134000	912000	936000	576000	C00191	ko00040,ko00053,ko00520,ko00562,ko01100,ko01240,ko01250
Lmqn000432	334.067	C9H19O11P	[M-H]-	1-(sn-Glycero-3-phospho)-1D-myo-inositol	Others	Saccharides and Alcohols	-	85900	71100	85000	161000	196000	210000	655000	844000	672000	--	--
Zmzn000078	169.998	C3H7O6P	[M-H]-	Dihydroxyacetone phosphate	Others	Saccharides and Alcohols	57-04-5	385000	397000	425000	552000	597000	556000	526000	781000	672000	C00111	ko00010,ko00040,ko00051,ko00052,ko00561,ko00562,ko00564,ko00640,ko00710,ko00760,ko01100,ko01110,ko01200,ko01230
Zmgn000173	150.053	C5H10O5	[M-H]-	D-Ribose	Others	Saccharides and Alcohols	50-69-1	226000	171000	193000	194000	236000	299000	471000	554000	503000	C00121	ko00030,ko01100,ko02010
pme0500	504.169	C18H32O16	[M-H]-	D-Melezitose	Others	Saccharides and Alcohols	597-12-6	142000	160000	207000	288000	263000	144000	452000	426000	505000	C08243	--
Zmgn000447	185.993	C3H7O7P	[M-H]-	3-Phospho-D-glyceric acid	Others	Saccharides and Alcohols	820-11-1	213000	170000	179000	170000	168000	163000	402000	365000	316000	C00197	ko00010,ko00030,ko00260,ko00270,ko00561,ko00630,ko00710,ko01100,ko01110,ko01200,ko01230,ko01240
Lmmn000214	488.174	C18H32O15	[M-H]-	Solatriose	Others	Saccharides and Alcohols	528-40-5	26400	33400	49300	228000	211000	205000	295000	387000	238000	--	--
Zmyn000108	210.038	C6H10O8	[M-H]-	D-Saccharic acid	Others	Saccharides and Alcohols	87-73-0	64300	87300	61800	73000	63700	66700	208000	181000	183000	C00818	ko00053,ko01100
Zmpn000095	262.045	C6H15O9P	[M-H]-	Sorbitol-6-phosphate	Others	Saccharides and Alcohols	20479-58-7	107000	116000	127000	161000	182000	151000	177000	229000	203000	C01096	ko00051,ko01100
mws2523	422.083	C12H23O14P	[M-H]-	Trehalose 6-phosphate	Others	Saccharides and Alcohols	4484-88-2	96200	86900	88300	148000	177000	161000	173000	221000	181000	C00689	ko00500,ko01100,ko01110
ML10171848	148.037	C5H8O5	[M-H]-	D-Arabinono-1,4-lactone	Others	Saccharides and Alcohols	2782-09-4	428000	397000	538000	296000	332000	324000	119000	155000	154000	C00652	ko00053,ko01100
mws1499	150.053	C5H10O5	[M-H]-	D-Arabinose	Others	Saccharides and Alcohols	10323-20-3	134000	125000	121000	140000	140000	151000	89300	156000	129000	C00216	ko00040,ko00053,ko00520,ko01100,ko01250
pma0134	120.042	C4H8O4	[M+H]+	D-(-)-Threose	Others	Saccharides and Alcohols	95-43-2	24700	18000	19600	46300	42900	59400	53800	58300	57400	C06463	--
mws2104	194.079	C7H14O6	[M-H]-	D-Pinitol	Others	Saccharides and Alcohols	10284-63-6	17400	17900	15600	14200	19800	14100	25200	31000	17500	C03844	--
Hmqp000191	504.17	C18H32O16	[M+H]+	Planteose	Others	Saccharides and Alcohols	470-57-5	24600	31300	23100	11800	25000	28100	22700	22500	30800	C03848	--
mws0437	152.068	C5H12O5	[M-H]-	D-Arabitol	Others	Saccharides and Alcohols	488-82-4	23400	28700	20100	21600	24000	21500	21700	17100	31400	C01904	ko00040,ko01100
pmf0314	290.261	C20H34O	[M-H]-	(+)-cis-Abienol	Others	Saccharides and Alcohols	17990-16-8	18800	17400	19400	21200	19400	21000	18800	20800	21300	--	--
pme1261	205.131	C9H19NO4	[M+H]+	D-Panthenol	Others	Saccharides and Alcohols	81-13-0	9440	10200	8940	6310	8840	8570	9060	8040	8550	C05944	ko00770
Zmyn000110	259.046	C6H14NO8P	[M-H]-	D-Glucosamine 1-phosphate	Others	Saccharides and Alcohols	2152-75-2	2150	3870	2170	5400	7380	4750	7930	6740	8110	C06156	ko00520,ko01100,ko01250
Zmpn000199	210.038	C6H10O8	[M-H]-	D-Galactaric acid	Others	Saccharides and Alcohols	526-99-8	112000	60100	89600	34100	59900	18700	9	9	9	C00879	ko00053,ko01100
pmb2653	650.227	C24H42O20	[M-H]-	D(+)-Melezitose O-rhamnoside	Others	Saccharides and Alcohols	-	3190	3160	3740	2940	2990	2130	9	9	9	--	--
mws0275	134.022	C4H6O5	[M-H]-	L-Malic acid	Organic acids	Organic acids	97-67-6	10900000	11000000	10800000	9630000	9810000	10400000	7640000	7480000	7530000	C00149	ko00020,ko00620,ko00630,ko00710,ko01100,ko01110,ko01200
Zmyn000453	192.027	C6H8O7	[M-H]-	Isocitric Acid	Organic acids	Organic acids	320-77-4	7520000	7000000	7100000	5120000	5230000	5210000	3420000	3780000	3900000	C00311	ko00020,ko00630,ko01100,ko01110,ko01200,ko01210,ko01230,ko01240
mws0281	192.027	C6H8O7	[M-H]-	Citric Acid	Organic acids	Organic acids	77-92-9	7120000	6070000	6390000	6360000	6110000	6000000	7400000	9110000	6870000	C00158	ko00020,ko00250,ko00630,ko01100,ko01110,ko01200,ko01210,ko01230,ko01240
Lmbn000198	134.022	C4H6O5	[M-H]-	3-Dehydro-L-Threonic Acid	Organic acids	Organic acids	-	7090000	5570000	7320000	5040000	5370000	5530000	3480000	4020000	3350000	C03064	ko00053,ko01100
mws0344	166.048	C5H10O6	[M-H]-	D-Xylonic acid	Organic acids	Organic acids	526-91-0	4990000	4650000	4550000	4650000	5600000	5160000	6330000	6910000	6990000	C00502	ko00040,ko01100
mws0277	192.063	C7H12O6	[M-H]-	Quinic Acid	Organic acids	Organic acids	77-95-2	4040000	4450000	4610000	3450000	3270000	3340000	2330000	2630000	2690000	C00296	ko00400,ko01100
mws0425	130.027	C5H6O4	[M-H]-	Citraconic acid	Organic acids	Organic acids	498-23-7	3440000	3340000	3350000	2510000	2920000	2710000	197000	207000	238000	C02226	ko00290,ko00660,ko01100,ko01210
Lmgn000160	132.053	C4H8N2O3	[M-H]-	3-Ureidopropionic Acid	Organic acids	Organic acids	462-88-4	3230000	3380000	3320000	3280000	2820000	3570000	2520000	2020000	3070000	C02642	ko00240,ko00410,ko00770,ko01100
pme0274	131.095	C6H13NO2	[M+H]+	6-Aminocaproic acid	Organic acids	Organic acids	60-32-2	2480000	1890000	2950000	8270000	2420000	7920000	11900000	6600000	11400000	C02378	ko01100
mws0237	188.105	C9H16O4	[M-H]-	Azelaic acid	Organic acids	Organic acids	123-99-9	2370000	2330000	2320000	1690000	1680000	1810000	1890000	1860000	1950000	C08261	--
pme2380	146.022	C5H6O5	[M-H]-	α-Ketoglutaric acid	Organic acids	Organic acids	328-50-7	2020000	2030000	2120000	1090000	1100000	1080000	687000	797000	701000	C00026	ko00020,ko00040,ko00053,ko00220,ko00250,ko00300,ko00310,ko00340,ko00430,ko00470,ko00630,ko00650,ko00660,ko01100,ko01110,ko01200,ko01210,ko01230,ko01240
pmb3101	176.068	C7H12O5	[M-H]-	2-Isopropylmalic Acid	Organic acids	Organic acids	49601-06-1	1420000	1370000	1290000	1410000	1310000	1320000	1300000	1260000	1300000	C02504	ko00290,ko00620,ko01100,ko01110,ko01210,ko01230
Zmgn001448	176.068	C7H12O5	[M-H]-	2-Propylmalic Acid	Organic acids	Organic acids	-	1320000	1350000	1290000	1270000	1360000	1340000	1280000	1190000	1250000	C05994	ko00620
pme1975	104.06	C3H4O4	[M-H]-	Malonic acid	Organic acids	Organic acids	141-82-2	1230000	1360000	794000	1590000	1590000	1820000	2280000	2170000	2030000	C00383	ko00061,ko00240,ko00410,ko01100,ko01212
Lmtn004049	264.136	C15H20O4	[M-H]-	Abscisic acid	Organic acids	Organic acids	21293-29-8	1230000	1200000	1180000	1440000	1450000	1430000	1720000	1700000	1790000	C06082	ko00906,ko01100,ko01110,ko04075
pme3009	174.016	C6H6O6	[M+H]+	Trans-Citridic acid	Organic acids	Organic acids	4023-65-8	1090000	1090000	1970000	857000	646000	648000	448000	554000	614000	C02341	ko00660,ko01100
mws0576	104.047	C4H8O3	[M-H]-	3-Hydroxybutyric acid	Organic acids	Organic acids	300-85-6	1060000	1230000	831000	1470000	1350000	1750000	2180000	2100000	1880000	C01089	ko00650,ko01100
pme3096	119.022	C3H5NO4	[M-H]-	Aminomalonic acid	Organic acids	Organic acids	1068-84-4	761000	742000	767000	1190000	1200000	1260000	8720000	8940000	8330000	C00872	--
mws0470	118.027	C4H6O4	[M-H]-	Methylmalonic acid	Organic acids	Organic acids	516-05-2	760000	737000	717000	1130000	1180000	1160000	8620000	8830000	8230000	C02170	ko00240,ko00280,ko00640,ko01100
mws0192	118.027	C4H6O4	[M-H]-	Succinic acid	Organic acids	Organic acids	110-15-6	743000	728000	726000	1160000	1200000	1140000	8840000	8840000	8520000	C00042	ko00020,ko00190,ko00250,ko00310,ko00350,ko00360,ko00620,ko00630,ko00640,ko00650,ko00760,ko00920,ko01100,ko01110,ko01200
pme3207	142.027	C6H6O4	[M-H]-	Muconic acid	Organic acids	Organic acids	1119-72-8	676000	534000	438000	519000	463000	590000	689000	576000	613000	C02480	ko01100
pme3011	103.063	C4H9NO2	[M+H]+	γ-Aminobutyric acid	Organic acids	Organic acids	56-12-2	604000	637000	497000	652000	732000	892000	1010000	973000	1370000	C00334	ko00250,ko00330,ko00410,ko00650,ko00760,ko01100
Lmmn000806	132.042	C5H8O4	[M-H]-	Dimethylmalonic acid	Organic acids	Organic acids	595-46-0	440000	422000	437000	351000	370000	362000	389000	498000	447000	--	--
Lmqp000873	100.018	C4H4O3	[M+H]+	Succinic anhydride	Organic acids	Organic acids	108-30-5	410000	381000	374000	491000	551000	560000	2880000	3170000	2930000	C19524	--
Lmbn001364	132.042	C5H8O4	[M-H]-	4-Hydroxy-2-Oxopentanoic Acid	Organic acids	Organic acids	3318-73-8	405000	404000	405000	361000	357000	339000	382000	471000	416000	C03589	ko00360,ko01100
Lmbn001288	132.042	C5H8O4	[M-H]-	2-Hydroxy-2-methyl-3-oxobutanoic acid	Organic acids	Organic acids	71698-08-3	399000	406000	411000	334000	362000	354000	382000	427000	394000	C06010	ko00290,ko00650,ko00660,ko00770,ko01100,ko01110,ko01210,ko01230
mws0473	132.042	C5H8O4	[M-H]-	2-Methylsuccinic acid	Organic acids	Organic acids	498-21-5	392000	428000	408000	244000	259000	264000	221000	269000	231000	--	--
pme0243	132.042	C5H8O4	[M-H]-	Glutaric acid	Organic acids	Organic acids	110-94-1	367000	364000	370000	221000	214000	220000	196000	249000	212000	C00489	ko00071,ko00310,ko01100
mws2125	167.982	C3H5O6P	[M-H]-	Phosphoenolpyruvate	Organic acids	Organic acids	138-08-9	330000	389000	457000	228000	216000	217000	446000	604000	533000	C00074	ko00010,ko00020,ko00400,ko00440,ko00620,ko00710,ko00996,ko00999,ko01100,ko01110,ko01200,ko01230,ko01240
Lmgn002555	174.089	C8H14O4	[M-H]-	2-Propylglutaric acid	Organic acids	Organic acids	32806-62-5	275000	266000	278000	301000	292000	287000	396000	402000	378000	C16658	--
pme3154	148.074	C6H12O4	[M-H]-	Mevalonic acid	Organic acids	Organic acids	150-97-0	222000	177000	208000	235000	162000	153000	119000	101000	124000	C00418	ko00900,ko01100,ko01110
Lmbp000668	123.032	C6H5NO2	[M+H]+	Isonicotinic acid	Organic acids	Organic acids	55-22-1	208000	185000	197000	29800	29200	29000	28500	38400	26100	C07446	--
pme0295	145.074	C6H11NO3	[M+H]+	4-Acetamidobutyric acid	Organic acids	Organic acids	3025-96-5	208000	202000	183000	139000	124000	134000	119000	150000	133000	C02946	ko00330,ko01100
mws0208	146.058	C6H10O4	[M-H]-	Adipic Acid	Organic acids	Organic acids	124-04-9	204000	248000	283000	190000	141000	134000	179000	233000	226000	C06104	ko01100
Lmmn003323	272.235	C16H32O3	[M-H]-	2-Hydroxyhexadecanoic acid	Organic acids	Organic acids	764-67-0	204000	221000	195000	154000	155000	167000	310000	376000	335000	--	--
pme3186	169.998	C3H7O6P	[M-H]-	DL-Glyceraldehyde-3-phosphate	Organic acids	Organic acids	591-59-3	171000	184000	171000	240000	208000	168000	661000	507000	552000	C00661	--
mws0154	174.053	C7H10O5	[M-H]-	Shikimic acid	Organic acids	Organic acids	138-59-0	151000	162000	184000	117000	101000	126000	121000	71000	82900	C00493	ko00400,ko00996,ko00999,ko01100,ko01110,ko01230,ko01240
mws0567	145.085	C5H11N3O2	[M+H]+	4-Guanidinobutyric acid	Organic acids	Organic acids	463-00-3	123000	115000	114000	130000	151000	105000	160000	152000	194000	C01035	ko00330,ko01100
mws0671	119.058	C4H9NO3	[M+H]+	L-Homoserine	Organic acids	Organic acids	672-15-1	118000	161000	92500	102000	119000	146000	78200	75500	148000	C00263	ko00260,ko00270,ko00300,ko00920,ko01100,ko01110,ko01230
pme1216	123.032	C6H5NO2	[M-H]-	2-Picolinic acid	Organic acids	Organic acids	98-98-6	50900	42600	72100	14900	20000	11200	18100	15300	18800	C10164	ko00380,ko01100
mws0242	174.089	C8H14O4	[M-H]-	Suberic Acid	Organic acids	Organic acids	505-48-6	49000	46900	47800	35500	30700	43100	35400	56800	52900	C08278	--
Lmmn002164	132.042	C5H8O4	[M-H]-	Monomethyl succinate	Organic acids	Organic acids	3878-55-5	39100	18100	34000	17700	18900	23200	18300	18600	14100	--	--
Lmbn003524	172.11	C9H16O3	[M-H]-	9-Oxononanoic acid	Organic acids	Organic acids	2553-17-5	37200	29100	34400	29000	39000	35700	39000	38000	28300	C16322	ko00592,ko01110
mws0206	104.047	C4H8O3	[M-H]-	2-Hydroxybutyric Acid	Organic acids	Organic acids	3347-90-8	34400	37500	39600	128000	104000	113000	185000	169000	199000	C05984	ko00640
pmb2657	290.123	C10H18N4O6	[M-H]-	Argininosuccinic acid	Organic acids	Organic acids	2387-71-5	30900	39300	43400	59200	56200	50900	51000	58800	64400	C03406	ko00220,ko00250,ko01100,ko01110,ko01230
mws0262	150.016	C4H6O6	[M-H]-	L-Tartaric acid	Organic acids	Organic acids	87-69-4	28100	24400	12900	19700	16700	39800	65000	52600	61100	C00898	ko00630,ko01100
mws0159	164.047	C9H8O3	[M-H]-	Phenylpyruvic acid	Organic acids	Organic acids	156-06-9	24400	25800	32900	27200	24200	29300	36100	76500	51600	C00166	ko00360,ko00400,ko00470,ko00960,ko01100,ko01110,ko01210,ko01230
pme0282	166.027	C8H6O4	[M-H]-	Phthalic acid	Organic acids	Organic acids	88-99-3	22300	29900	14700	43800	39800	32100	27900	30200	28000	C01606	ko01100,ko02010
mws0177	112.016	C5H4O3	[M-H]-	2-Furoic acid	Organic acids	Organic acids	88-14-2	21400	44200	41200	20100	22200	14000	9	9	9	C01546	ko01100
mws0972	132.079	C6H12O3	[M-H]-	6-Hydroxyhexanoic acid	Organic acids	Organic acids	1191-25-9	16800	23100	18800	22800	25800	23200	45200	33000	42900	C06103	--
pme3034	132.042	C5H8O4	[M-H]-	Ethylmalonic acid	Organic acids	Organic acids	601-75-2	15600	15000	14400	9870	8650	7300	9990	15000	8380	--	--
Wmzn000227	146.058	C6H10O4	[M-H]-	2,2-Dimethylsuccinic acid	Organic acids	Organic acids	597-43-3	5240	2000	789	55700	28400	29700	23400	54600	41300	--	--
pmb0464	457.143	C16H27NO14	[M+H]+	L-Aspartic acid-O-diglucoside	Amino acids and derivatives	Amino acids and derivatives	-	28800000	35700000	28200000	26000000	26600000	30000000	23300000	22700000	28500000	--	--
mws0250	181.074	C9H11NO3	[M+H]+	L-Tyrosine	Amino acids and derivatives	Amino acids and derivatives	60-18-4	17800000	17500000	16600000	11800000	12800000	12600000	10000000	12300000	10600000	C00082	ko00130,ko00261,ko00350,ko00360,ko00400,ko00460,ko00730,ko00940,ko00950,ko00965,ko00966,ko00970,ko00999,ko01100,ko01110,ko01210,ko01230,ko01240
pme0021	165.07	C9H11NO2	[M+H]+	L-Phenylalanine	Amino acids and derivatives	Amino acids and derivatives	63-91-2	17000000	16800000	17000000	4420000	4590000	4550000	7530000	9710000	8090000	C00079	ko00360,ko00400,ko00460,ko00470,ko00940,ko00960,ko00966,ko00970,ko00996,ko00999,ko01100,ko01110,ko01210,ko01230,ko02010
Rfmb319	129.079	C6H11NO2	[M+H]+	Pipecolic acid	Amino acids and derivatives	Amino acids and derivatives	4043-87-2	15000000	12700000	15000000	11800000	10300000	12500000	8890000	9340000	9720000	C00408	ko00310,ko00960,ko01100,ko01110
mws0256	117.079	C5H11NO2	[M+H]+	L-Valine	Amino acids and derivatives	Amino acids and derivatives	72-18-4	9690000	9240000	9340000	15200000	14500000	15700000	15600000	16400000	18200000	C00183	ko00280,ko00290,ko00311,ko00460,ko00770,ko00966,ko00970,ko01100,ko01110,ko01210,ko01230,ko01240,ko02010
mws0219	133.038	C4H7NO4	[M-H]-	L-Aspartic Acid	Amino acids and derivatives	Amino acids and derivatives	56-84-8	9240000	9040000	9240000	8890000	8050000	8140000	7040000	7240000	8560000	C00049	ko00220,ko00250,ko00260,ko00261,ko00270,ko00300,ko00340,ko00410,ko00460,ko00470,ko00710,ko00760,ko00770,ko00970,ko00999,ko01100,ko01110,ko01200,ko01210,ko01230,ko01240,ko02010
pme0006	115.063	C5H9NO2	[M+H]+	L-Proline	Amino acids and derivatives	Amino acids and derivatives	147-85-3	8240000	8480000	8210000	6070000	6340000	6190000	4760000	4730000	5110000	C00148	ko00330,ko00332,ko00470,ko00970,ko01100,ko01110,ko01230,ko02010
mws0282	204.09	C11H12N2O2	[M-H]-	L-Tryptophan	Amino acids and derivatives	Amino acids and derivatives	73-22-3	2630000	2330000	2230000	3650000	3640000	3570000	5120000	5820000	5610000	C00078	ko00260,ko00380,ko00400,ko00901,ko00966,ko00970,ko00996,ko01100,ko01110,ko01210,ko01230,ko01240
mws0001	132.054	C4H8N2O3	[M+H]+	L-Asparagine	Amino acids and derivatives	Amino acids and derivatives	70-47-3	2610000	4270000	2340000	2380000	2210000	4100000	2570000	1620000	3240000	C00152	ko00250,ko00460,ko00970,ko01100,ko01110,ko01230
mws0258	131.095	C6H13NO2	[M+H]+	L-Isoleucine	Amino acids and derivatives	Amino acids and derivatives	73-32-5	1650000	1580000	1560000	3240000	3310000	3310000	3650000	3820000	3820000	C00407	ko00280,ko00290,ko00460,ko00960,ko00966,ko00970,ko01100,ko01110,ko01210,ko01230,ko02010
pme2617	165.046	C5H11NO3S	[M+H]+	L-Methionine Sulfoxide	Amino acids and derivatives	Amino acids and derivatives	3226-65-1	1560000	1620000	1540000	1840000	1800000	2020000	1950000	1680000	1740000	C02989	ko00270,ko01100
mws0227	131.095	C6H13NO2	[M+H]+	L-Leucine	Amino acids and derivatives	Amino acids and derivatives	61-90-5	1550000	1600000	1530000	3170000	3310000	3300000	3650000	3830000	3770000	C00123	ko00280,ko00290,ko00966,ko00970,ko01100,ko01110,ko01210,ko01230,ko02010
pme0026	146.106	C6H14N2O2	[M+H]+	L-Lysine	Amino acids and derivatives	Amino acids and derivatives	56-87-1	1240000	1260000	1210000	1370000	1310000	1330000	2720000	2860000	2740000	C00047	ko00300,ko00310,ko00470,ko00780,ko00960,ko00970,ko01100,ko01110,ko01210,ko01230,ko02010
Zmzn000113	147.053	C5H9NO4	[M-H]-	L-threo-3-Methylaspartate	Amino acids and derivatives	Amino acids and derivatives	6061-13-8	1140000	1120000	1340000	1250000	1100000	1100000	990000	982000	1160000	C03618	ko00630,ko00660,ko01100,ko01200
pme0193	146.069	C5H10N2O3	[M+H]+	L-Glutamine	Amino acids and derivatives	Amino acids and derivatives	56-85-9	1110000	1130000	1080000	1250000	1140000	1110000	2480000	2500000	2400000	C00064	ko00220,ko00230,ko00240,ko00250,ko00470,ko00630,ko00750,ko00910,ko00970,ko01100,ko01230,ko01232,ko01240,ko02010
pme1086	307.084	C10H17N3O6S	[M-H]-	Glutathione reduced form	Amino acids and derivatives	Amino acids and derivatives	70-18-8	1110000	1090000	1200000	1780000	1840000	1890000	2610000	1820000	2240000	C00051	ko00270,ko00480,ko01100,ko01240,ko02010
pme0137	188.08	C7H12N2O4	[M-H]-	N-Acetyl-L-Glutamine	Amino acids and derivatives	Amino acids and derivatives	2490-97-3	1010000	997000	1110000	1140000	1150000	1030000	991000	1060000	970000	--	--
ML10181668	129.079	C6H11NO2	[M+H]+	Cycloleucine	Amino acids and derivatives	Amino acids and derivatives	52-52-8	935000	875000	894000	690000	635000	749000	501000	601000	643000	C03969	--
mws0254	155.069	C6H9N3O2	[M+H]+	L-Histidine	Amino acids and derivatives	Amino acids and derivatives	71-00-1	560000	470000	565000	576000	461000	511000	973000	822000	846000	C00135	ko00340,ko00410,ko00470,ko00970,ko01100,ko01110,ko01230,ko02010
pme0122	188.116	C8H16N2O3	[M+H]+	N6-Acetyl-L-lysine	Amino acids and derivatives	Amino acids and derivatives	692-04-6	484000	446000	404000	706000	712000	755000	922000	999000	846000	C02727	ko00310,ko01100
pme3033	103.063	C4H9NO2	[M+H]+	N,N-Dimethylglycine	Amino acids and derivatives	Amino acids and derivatives	1118-68-9	453000	460000	429000	536000	555000	630000	854000	759000	940000	C01026	ko00260,ko01100
Zmgn002106	207.09	C11H13NO3	[M-H]-	N-Acetyl-L-phenylalanine	Amino acids and derivatives	Amino acids and derivatives	2018-61-3	439000	400000	423000	387000	420000	411000	367000	419000	399000	C03519	ko00360,ko01100
pmb0468	177.046	C6H11NO3S	[M+H]+	N-Formyl-L-Methionine	Amino acids and derivatives	Amino acids and derivatives	4289-98-9	199000	176000	183000	166000	185000	149000	98700	139000	105000	C03145	ko00270
mws0582	321.099	C11H19N3O6S	[M+H]+	S-(Methyl)glutathione	Amino acids and derivatives	Amino acids and derivatives	2922-56-7	197000	313000	182000	154000	204000	239000	70600	79900	74700	C11347	--
pme1210	149.051	C5H11NO2S	[M+H]+	L-Methionine	Amino acids and derivatives	Amino acids and derivatives	63-68-3	195000	199000	179000	389000	417000	365000	1040000	1000000	1110000	C00073	ko00270,ko00470,ko00966,ko00970,ko00999,ko01100,ko01110,ko01210,ko01230,ko01240
pme0014	147.053	C5H9NO4	[M+H]+	L-Glutamic acid	Amino acids and derivatives	Amino acids and derivatives	56-86-0	179000	284000	147000	75600	132000	140000	115000	114000	126000	C00025	ko00220,ko00250,ko00330,ko00332,ko00340,ko00430,ko00470,ko00480,ko00524,ko00630,ko00650,ko00660,ko00860,ko00910,ko00970,ko01100,ko01110,ko01200,ko01210,ko01230,ko01240,ko02010
pme3827	197.069	C9H11NO4	[M+H]+	3,4-Dihydroxy-L-phenylalanine (L-Dopa)	Amino acids and derivatives	Amino acids and derivatives	59-92-7	171000	169000	176000	345000	345000	222000	404000	449000	329000	C00355	ko00350,ko00950,ko00965,ko01100,ko01110
mws0260	174.112	C6H14N4O2	[M+H]+	L-Arginine	Amino acids and derivatives	Amino acids and derivatives	74-79-3	168000	164000	105000	22700	32700	25200	32500	25800	39500	C00062	ko00220,ko00261,ko00330,ko00470,ko00970,ko01100,ko01110,ko01230,ko02010
pme2527	132.09	C5H12N2O2	[M+H]+	L-Ornithine	Amino acids and derivatives	Amino acids and derivatives	70-26-8	126000	191000	139000	123000	124000	178000	100000	79600	164000	C00077	ko00220,ko00330,ko00470,ko00480,ko01100,ko01110,ko01210,ko01230,ko02010
pme2735	398.137	C15H22N6O5S	[M+H]+	S-Adenosyl-L-methionine	Amino acids and derivatives	Amino acids and derivatives	29908-03-0	110000	171000	132000	78600	76100	134000	140000	130000	200000	C00019	ko00261,ko00270,ko00330,ko00908,ko00999,ko01100,ko01110,ko01230,ko01240,ko04122
pme0008	175.096	C6H13N3O3	[M+H]+	L-Citrulline	Amino acids and derivatives	Amino acids and derivatives	372-75-8	107000	122000	74100	123000	129000	127000	205000	156000	185000	C00327	ko00220,ko01100,ko01110,ko01230
mws0230	119.058	C4H9NO3	[M+H]+	L-Threonine	Amino acids and derivatives	Amino acids and derivatives	72-19-5	104000	195000	106000	87700	88700	138000	110000	65200	173000	C00188	ko00260,ko00261,ko00290,ko00470,ko00860,ko00970,ko01100,ko01110,ko01230,ko02010
pme3017	103.063	C4H9NO2	[M+H]+	2-Aminoisobutyric acid	Amino acids and derivatives	Amino acids and derivatives	62-57-7	103000	84900	86600	104000	93100	97200	212000	203000	224000	C03665	--
mws1050	147.053	C5H9NO4	[M+H]+	O-Acetylserine	Amino acids and derivatives	Amino acids and derivatives	5147-00-2	99100	98500	108000	127000	118000	113000	108000	125000	110000	C00979	ko00270,ko00908,ko00920,ko01100,ko01110,ko01200,ko01230,ko04122
pme3382	161.069	C6H11NO4	[M-H]-	N-Acetyl-L-threonine	Amino acids and derivatives	Amino acids and derivatives	17093-74-2	98800	86600	118000	96000	102000	92900	89900	99500	99300	--	--
mws0193	189.111	C7H15N3O3	[M+H]+	L-Homocitrulline	Amino acids and derivatives	Amino acids and derivatives	1190-49-4	74900	66800	62500	100000	100000	82600	104000	139000	140000	C02427	--
Rfmb318	144.092	C7H14NO2+	[M]+	D-Proline betaine	Amino acids and derivatives	Amino acids and derivatives	1195-94-4	56500	47600	46800	48600	47500	54400	47800	57400	47700	C21514	--
pme0010	105.043	C3H7NO3	[M+H]+	L-Serine	Amino acids and derivatives	Amino acids and derivatives	56-45-1	55900	68000	43900	79100	71300	124000	148000	144000	236000	C00065	ko00260,ko00261,ko00270,ko00460,ko00470,ko00564,ko00600,ko00630,ko00920,ko00970,ko01100,ko01110,ko01200,ko01230,ko01240,ko02010
pme2559	175.048	C6H9NO5	[M-H]-	N-Acetyl-L-Aspartic Acid	Amino acids and derivatives	Amino acids and derivatives	997-55-7	45500	26800	33200	42000	51800	48900	41500	48700	51000	C01042	ko00250,ko01100
Lmhp001670	231.17	C11H22N2O3	[M+H]+	L-Valyl-L-Leucine	Amino acids and derivatives	Amino acids and derivatives	3989-97-7	40900	39900	47600	17900	16500	19300	28700	38300	35800	--	--
Lmhp002031	245.186	C12H24N2O3	[M+H]+	L-Leucyl-L-Leucine	Amino acids and derivatives	Amino acids and derivatives	3303-31-9	36700	29800	25000	16200	18400	18600	18800	20700	18700	--	--
Lmrj002087	246.121	C10H18N2O5	[M+H]+	L-Isoleucyl-L-Aspartate	Amino acids and derivatives	Amino acids and derivatives	-	32800	26300	15700	29000	30900	27100	34600	28900	21800	--	--
mws4134	612.152	C20H32N6O12S2	[M-H]-	Oxiglutatione	Amino acids and derivatives	Amino acids and derivatives	27025-41-8	32800	23900	30100	66000	66000	66300	50200	46000	53700	C00127	ko00480,ko01100,ko01240
pme2758	163.048	C5H9NO5	[M-H]-	4-Hydroxy-L-glutamic acid	Amino acids and derivatives	Amino acids and derivatives	3913-68-6	29500	22800	24200	21000	17800	24200	21200	23500	26700	C03079	--
pme0120	117.079	C5H11NO2	[M+H]+	5-Aminovaleric acid	Amino acids and derivatives	Amino acids and derivatives	660-88-8	27500	29100	40200	48300	47000	57500	20500	24400	39300	C00431	ko00310,ko00330,ko00470,ko01100
mws5035	278.163	C15H22N2O3	[M+H]+	L-Leucyl-L-phenylalanine	Amino acids and derivatives	Amino acids and derivatives	56217-82-4	27500	24400	23700	12400	13700	12000	12800	16000	13400	--	--
Zmjp000182	188.127	C7H16N4O2	[M+H]+	N-Monomethyl-L-arginine	Amino acids and derivatives	Amino acids and derivatives	17035-90-4	25700	25600	27100	8370	6530	15200	11000	13300	18900	C03884	--
pmb0962	234.158	C10H22N2O4	[M+H]+	L-Lysine-Butanoic Acid	Amino acids and derivatives	Amino acids and derivatives	80407-71-2	25500	20400	19500	65300	60300	66200	128000	146000	157000	--	--
pme1228	220.085	C11H12N2O3	[M+H]+	5-Hydroxy-L-tryptophan	Amino acids and derivatives	Amino acids and derivatives	56-69-9	24000	43700	32300	33300	29500	27400	15700	13200	26300	C00643	ko00380,ko01100
pme2743	193.074	C10H11NO3	[M+H]+	N-Phenylacetylglycine	Amino acids and derivatives	Amino acids and derivatives	500-98-1	23200	23000	23800	14800	17100	16400	14100	13800	12900	C05598	ko00360
pme0195	121.02	C3H7NO2S	[M-H]-	L-Cysteine	Amino acids and derivatives	Amino acids and derivatives	52-90-4	22400	22200	16200	16800	11800	7980	19200	9580	7140	C00097	ko00260,ko00270,ko00311,ko00332,ko00430,ko00460,ko00470,ko00480,ko00730,ko00770,ko00920,ko00970,ko01100,ko01110,ko01200,ko01230,ko01240,ko04122
mws0875	178.041	C5H10N2O3S	[M+H]+	L-Cysteinyl-L-glycine	Amino acids and derivatives	Amino acids and derivatives	19246-18-5	21700	13100	18000	22100	18600	27700	29000	20500	27000	C01419	ko00480,ko01100
mws0712	131.058	C5H9NO3	[M-H]-	N-Propionylglycine	Amino acids and derivatives	Amino acids and derivatives	21709-90-0	21100	15400	22100	9	9	9	9	9	9	--	--
mws0629	280.106	C13H16N2O5	[M+H]+	L-Aspartyl-L-Phenylalanine	Amino acids and derivatives	Amino acids and derivatives	13433-09-5	19300	20400	20700	21000	20900	19600	14800	21100	16800	--	--
pme0128	160.085	C6H12N2O3	[M-H]-	L-Alanyl-L-Alanine	Amino acids and derivatives	Amino acids and derivatives	1948-31-8	18400	14100	15600	21000	16700	12300	19300	18300	22500	--	--
pmb2855	308.122	C11H20N2O8	[M-H]-	L-Glutamine-O-glycoside	Amino acids and derivatives	Amino acids and derivatives	-	16900	16900	14400	29400	21400	20900	22800	24100	20400	--	--
Lmhp001732	263.139	C14H18N2O3	[M+H]+	L-Prolyl-L-Phenylalanine	Amino acids and derivatives	Amino acids and derivatives	13589-02-1	15000	21800	18800	47400	45600	50200	60700	55500	63300	--	--
mws5042	222.1	C11H14N2O3	[M+H]+	L-Glycyl-L-phenylalanine	Amino acids and derivatives	Amino acids and derivatives	721-66-4	13900	13100	17400	13600	10600	10500	10100	12300	11500	--	--
mws1375	303.143	C12H21N3O6	[M+H]+	Nicotianamine	Amino acids and derivatives	Amino acids and derivatives	34441-14-0	9580	6060	8140	5110	8300	6720	7830	9190	8480	C05324	ko00270,ko00999,ko01100,ko01110
pme2566	218.09	C8H14N2O5	[M-H]-	5-L-Glutamyl-L-amino acid	Amino acids and derivatives	Amino acids and derivatives	5875-41-2	9500	14400	9530	14300	11200	16900	19000	18000	20600	--	--
pme2890	268.055	C8H16N2O4S2	[M+H]+	L-Homocystine	Amino acids and derivatives	Amino acids and derivatives	626-72-2	8640	13100	12800	9	9	9	8630	6330	8140	C01817	ko00270
pme3388	188.127	C7H16N4O2	[M+H]+	Homoarginine	Amino acids and derivatives	Amino acids and derivatives	156-86-5	7730	8560	3650	3840	4110	5640	7460	6280	7540	C01924	--
mws5037	202.132	C9H18N2O3	[M+H]+	L-Alanyl-L-leucine	Amino acids and derivatives	Amino acids and derivatives	3303-34-2	6430	6320	7520	25100	21200	21900	25600	26700	19600	--	--
pme1712	276.132	C11H20N2O6	[M-H]-	L-Saccharopine	Amino acids and derivatives	Amino acids and derivatives	997-68-2	6370	6840	4670	9640	13200	8180	24500	34400	28700	C00449	ko00300,ko00310,ko01100,ko01110,ko01230
Lmhp001461	229.154	C11H20N2O3	[M+H]+	L-Prolyl-L-Leucine	Amino acids and derivatives	Amino acids and derivatives	52899-07-7	5870	4070	7970	9420	14500	14100	11100	9390	13800	--	--
mws4176	236.116	C12H16N2O3	[M+H]+	L-Alanyl-L-Phenylalanine	Amino acids and derivatives	Amino acids and derivatives	3061-90-3	5710	5550	3770	4290	3630	2780	3600	4370	4990	--	--
ML10198895	89.048	C3H7NO2	[M-H]-	N-Methylglycine	Amino acids and derivatives	Amino acids and derivatives	107-97-1	4280	6420	6420	10400	9810	10500	14100	14500	8770	C00213	ko00260,ko00330,ko01100
mws0636	312.147	C18H20N2O3	[M+H]+	L-Phenylalanyl-L-phenylalanine	Amino acids and derivatives	Amino acids and derivatives	2577-40-4	3200	4100	4620	3540	2450	2330	2630	2570	3220	--	--
pme2122	111.08	C5H9N3	[M+H]+	Histamine	Amino acids and derivatives	Amino acids and derivatives	51-45-6	2080	3970	1670	2840	2790	3850	4620	3040	4090	C00388	ko00340,ko01100,ko01110
pme0253	173.105	C8H15NO3	[M+H]+	N-Acetyl-L-leucine	Amino acids and derivatives	Amino acids and derivatives	1188-21-2	9	9	9	2840	2300	1830	2290	4980	3070	C02710	--
pmb2591	246.1	C13H14N2O3	[M-H]-	N-Acetyl-L-Tryptophan	Amino acids and derivatives	Amino acids and derivatives	1218-34-4	9	9	9	5680	3360	5030	64700	55400	43000	--	--
pme1286	384.122	C14H20N6O5S	[M+H]+	S-(5'-Adenosy)-L-homocysteine	Amino acids and derivatives	Amino acids and derivatives	979-92-0	9	9	9	9310	8440	11000	21400	21300	23700	C00021	ko00270,ko01100,ko01230,ko01240
mws0396	282.256	C18H34O2	[M-H]-	Elaidic Acid	Lipids	Free fatty acids	112-79-8	19600000	22700000	20500000	21700000	22000000	22000000	23100000	22600000	21700000	C01712	--
mws1489	284.272	C18H36O2	[M-H]-	Stearic Acid	Lipids	Free fatty acids	57-11-4	17600000	12300000	10700000	10800000	10000000	10800000	10900000	12900000	14300000	C01530	ko00061,ko01040,ko01100
mws1491	280.24	C18H32O2	[M-H]-	Linoleic acid	Lipids	Free fatty acids	60-33-3	11400000	13100000	12200000	14700000	14300000	13800000	14200000	15600000	12800000	C01595	ko00591,ko01040,ko01100
pme2827	240.245	C16H32O	[M-H]-	Palmitaldehyde	Lipids	Free fatty acids	629-80-1	7660000	7650000	7420000	9270000	9830000	9430000	9680000	10000000	8970000	C00517	ko00071
mws2623	282.256	C18H34O2	[M-H]-	11-Octadecanoic acid(Vaccenic acid)	Lipids	Free fatty acids	506-17-2	6470000	7050000	6020000	7010000	7010000	6630000	6910000	6830000	6740000	C21944	--
Lmyn012331	282.256	C18H34O2	[M-H]-	Petroselinic acid	Lipids	Free fatty acids	593-39-5	6230000	7610000	6680000	7470000	7710000	7280000	7470000	7800000	7640000	C08363	--
mws0119	228.209	C14H28O2	[M-H]-	Myristic Acid	Lipids	Free fatty acids	544-63-8	5590000	5870000	4660000	6330000	6640000	9630000	7470000	7230000	7430000	C06424	ko00061,ko01100
pmb0855	495.332	C24H50NO7P	[M+H]+	LysoPC 16:0	Lipids	LPC	17364-16-8	2920000	2790000	3000000	6090000	5530000	6080000	7660000	7510000	7440000	--	--
pmb1650	278.225	C18H30O2	[M+H]+	Octadeca-11E,13E,15Z-trienoic acid	Lipids	Free fatty acids	25575-00-2	2790000	2950000	2580000	3000000	2830000	5750000	3520000	2670000	2820000	--	--
mws0362	270.256	C17H34O2	[M-H]-	Heptadecanoic acid	Lipids	Free fatty acids	506-12-7	1340000	1550000	1350000	1590000	1590000	1890000	1800000	1670000	1510000	--	--
Lmhp011562	352.261	C21H36O4	[M+H]+	1-α-Linolenoyl-glycerol	Lipids	Glycerol ester	-	1220000	1090000	959000	886000	910000	891000	908000	944000	961000	--	--
pmp001273	519.332	C26H50NO7P	[M+H]+	LysoPC 18:2	Lipids	LPC	-	927000	946000	1030000	7310000	7220000	7160000	10600000	11600000	10800000	--	--
pmb0876	453.286	C21H44NO7P	[M+H]+	LysoPE 16:0	Lipids	LPE	53862-35-4	822000	846000	824000	2460000	2230000	2370000	2780000	2700000	2670000	--	--
pmn001694	330.241	C18H34O5	[M-H]-	9,10,13-Trihydroxy-11-Octadecenoic Acid	Lipids	Free fatty acids	29907-57-1	750000	752000	751000	913000	950000	899000	843000	900000	877000	C14835	ko00591
Zmyn004714	298.251	C18H34O3	[M-H]-	Ricinoleic acid	Lipids	Free fatty acids	141-22-0	691000	744000	662000	700000	701000	730000	689000	712000	710000	C08365	--
pmf0297	298.324	C20H42O	[M-H]-	1-Eicosanol	Lipids	Free fatty acids	629-96-9	647000	709000	635000	680000	696000	681000	667000	673000	676000	--	--
pmb0889	278.225	C18H30O2	[M+H]+	Punicic acid (9Z,11E,13Z-octadecatrienoic acid)	Lipids	Free fatty acids	544-72-9	491000	495000	438000	400000	460000	459000	469000	520000	454000	C08364	--
mws0752	186.162	C11H22O2	[M-H]-	Undecylic Acid	Lipids	Free fatty acids	112-37-8	448000	416000	431000	491000	554000	575000	465000	455000	424000	C17715	--
pmp001281	521.348	C26H52NO7P	[M+H]+	LysoPC 18:1	Lipids	LPC	-	371000	369000	352000	1090000	1080000	1090000	916000	861000	883000	--	--
Lmhp112042	354.277	C21H38O4	[M+H]+	1-Linoleoylglycerol	Lipids	Glycerol ester	2277-28-3	363000	327000	297000	304000	296000	285000	301000	328000	330000	--	--
Lmbn005923	278.225	C18H30O2	[M-H]-	Crepenynic acid	Lipids	Free fatty acids	2277-31-8	318000	341000	340000	348000	349000	323000	347000	336000	323000	C07289	ko00591
pmb0881	477.286	C23H44NO7P	[M+H]+	LysoPE 18:2	Lipids	LPE	-	279000	312000	304000	2660000	2480000	2620000	3610000	3570000	3460000	--	--
pmb0854	517.317	C26H48NO7P	[M+H]+	LysoPC 18:3	Lipids	LPC	-	260000	247000	264000	953000	917000	867000	1280000	1330000	1270000	--	--
pmn001689	312.23	C18H32O4	[M-H]-	9-Hydroxy-12-oxo-15(Z)-octadecenoic acid	Lipids	Free fatty acids	-	195000	195000	192000	229000	228000	219000	218000	215000	214000	C21924	ko00592,ko01110
mws0120	257.103	C8H20NO6P	[M+H]+	Choline Alfoscerate	Lipids	PC	28319-77-9	170000	267000	159000	396000	539000	598000	633000	366000	896000	C00670	ko00564,ko00565
mws0289	479.301	C23H46NO7P	[M+H]+	LysoPE 18:1	Lipids	LPE	89576-29-4	142000	125000	146000	586000	578000	593000	518000	452000	530000	--	--
pmb2640	200.178	C12H24O2	[M-H]-	Dodecanoic acid (Lauric acid)	Lipids	Free fatty acids	143-07-7	95900	56400	44500	71800	68400	82700	77100	88700	72200	C02679	ko00061,ko01100,ko01110
YC512118	281.272	C18H35NO	[M+H]+	Oleamide (9-Octadecenamide)	Lipids	Free fatty acids	301-02-0	89900	74700	139000	66900	90000	93400	141000	76700	99400	C19670	--
Zmjn003398	228.136	C12H20O4	[M-H]-	2-Dodecenedioic acid	Lipids	Free fatty acids	6402-36-4	73200	72600	71900	78100	79200	75800	75200	81900	81000	C16308	ko00592,ko01110
Lmhp008801	475.27	C23H42NO7P	[M+H]+	LysoPE 18:3	Lipids	LPE	-	68500	75900	76400	377000	386000	406000	538000	529000	519000	--	--
pmn001606	310.287	C20H38O2	[M-H]-	Eicosenoic acid	Lipids	Free fatty acids	26764-41-0	61200	88500	50900	97400	90700	93800	119000	63500	81900	C16526	ko01040
mws0359	242.225	C15H30O2	[M-H]-	Pentadecanoic Acid	Lipids	Free fatty acids	1002-84-2	49900	88200	50500	81200	86600	68600	82100	84300	84600	C16537	--
mws0126	523.364	C26H54NO7P	[M+H]+	LysoPC 18:0	Lipids	LPC	19420-57-6	49300	55400	60500	173000	159000	197000	269000	284000	321000	--	--
pmb2792	294.219	C18H30O3	[M-H]-	13-Hydroxy-6,9,11-octadecatrienoic acid	Lipids	Free fatty acids	74784-20-6	46900	34100	40400	61300	41400	40700	39900	37700	46400	--	--
pmb1562	350.246	C21H34O4	[M+H]+	1-Stearidonoyl-Glycerol	Lipids	Glycerol ester	-	43700	23700	34700	31100	27700	31800	26600	22600	32200	--	--
Lmhp009590	507.332	C25H50NO7P	[M+H]+	LysoPC 17:1	Lipids	LPC	-	41900	38200	41800	84100	73700	84500	31600	42600	34800	--	--
Lmbn005287	312.23	C18H32O4	[M-H]-	7S,8S-DiHODE; (9Z,12Z)-(7S,8S)-Dihydroxyoctadeca-9,12-dienoic acid	Lipids	Free fatty acids	143288-65-7	37300	30500	34100	28900	29100	28600	29300	25900	28400	C07354	ko00591
Zmpn003368	294.219	C18H30O3	[M-H]-	13S-Hydroxy-9Z,11E,15Z-octadecatrienoic acid	Lipids	Free fatty acids	87984-82-5	36400	36200	36400	37100	37800	37500	36300	36500	34500	C16316	ko00592
pmp001276	676.367	C33H56O14	[M+H]+	1-Linolenoyl-rac-glycerol-diglucoside	Lipids	Free fatty acids	-	30700	21500	20200	177000	165000	160000	268000	331000	289000	--	--
pmn001610	308.272	C20H36O2	[M-H]-	Eicosadienoic acid	Lipids	Free fatty acids	5598-38-9	29300	32500	27200	28200	31200	23600	39400	46000	41300	C16525	ko01040
Lmbn006152	280.24	C18H32O2	[M-H]-	(9Z,11E)-Octadecadienoic acid	Lipids	Free fatty acids	2540-56-9	29200	36600	29700	41100	32400	33800	39600	36500	32300	C04056	ko00591
pmp001284	330.277	C19H38O4	[M+H]+	Monopalmitin	Lipids	Glycerol ester	542-44-9	26600	30100	32900	30300	27000	31600	29200	32600	40800	--	--
Hmqp006023	324.266	C20H36O3	[M+H]+	Ethyl 9-Hydroxy-10,12-octadecadienoic acid	Lipids	Free fatty acids	-	23700	23500	23500	31900	31100	30200	55000	69400	54900	--	--
Lmbn005487	314.246	C18H34O4	[M-H]-	12,13-DHOME; (9Z)-12,13-Dihydroxyoctadec-9-enoic acid	Lipids	Free fatty acids	263399-35-5	22300	23400	22400	22900	24400	21200	26700	22700	23300	C14829	ko00591
pmb2319	481.317	C23H48NO7P	[M+H]+	LysoPC 15:0	Lipids	LPC	108273-89-8	19100	18600	17500	43700	44700	45000	63100	71500	75300	--	--
pmb2786	294.219	C18H30O3	[M-H]-	9-Hydroxy-10,12,15-octadecatrienoic acid	Lipids	Free fatty acids	89886-42-0	19000	20700	19100	20400	20000	22000	19900	22200	22200	C16326	ko00592
Lmhp007840	533.348	C27H52NO7P	[M+H]+	LysoPC 19:2	Lipids	LPC	-	19000	17100	18600	26200	21100	24100	8870	8380	9420	--	--
mws0383	268.24	C17H32O2	[M-H]-	10-Heptadecenoic Acid	Lipids	Free fatty acids	29743-97-3	18800	47800	15200	20800	28200	26600	43400	36500	37800	--	--
Zmyn005384	300.266	C18H36O3	[M-H]-	2R-Hydroxyoctadecanoic Acid	Lipids	Free fatty acids	26633-48-7	18200	18800	16200	11300	11900	11000	16500	19200	18000	C03042	--
pmb0296	356.293	C21H40O4	[M+H]+	1-Oleoyl-Sn-Glycerol	Lipids	Glycerol ester	129784-87-8	18200	14200	17400	21600	18700	19600	24300	23600	23900	--	--
pmd0130	467.301	C22H46NO7P	[M+H]+	LysoPC 14:0	Lipids	LPC	20559-16-4	15100	14700	15600	45000	40000	40800	65100	66900	61400	--	--
pmb0883	481.317	C23H48NO7P	[M+H]+	LysoPE 18:0	Lipids	LPE	69747-55-3	13200	13400	11000	47900	51800	51800	85500	77600	68700	--	--
pmp001270	493.317	C24H48NO7P	[M+H]+	LysoPC 16:1	Lipids	LPC	76790-27-7	11100	13400	17700	42600	42000	40600	34800	31700	28000	--	--
Lmhp008718	505.317	C25H48NO7P	[M+H]+	LysoPC 17:2	Lipids	LPC	-	9720	12500	13100	64000	60400	61700	54100	75300	62900	--	--
mws1488	256.24	C16H32O2	[M-H]-	Palmitic acid	Lipids	Free fatty acids	57-10-3	8110	9730	7390	10300	8180	9060	11600	11600	11000	C00249	ko00061,ko00062,ko00071,ko00073,ko01040,ko01100,ko01212
Lmhp009034	451.27	C21H42NO7P	[M+H]+	LysoPE 16:1	Lipids	LPE	-	6500	6130	6950	34700	36800	40700	30300	20700	23800	--	--
pmb0128	212.178	C13H24O2	[M+H]+	δ-Tridecalactone	Lipids	Glycerol ester	7370-92-5	6010	6670	7190	4500	4730	6180	2750	4860	2760	--	--
Lmhp009187	439.27	C20H42NO7P	[M+H]+	LysoPE 15:0	Lipids	LPE	-	5440	6230	5350	17400	15100	18200	22200	20400	21900	--	--
MA10012327	299.282	C18H37NO2	[M+H]+	D-Sphingosine	Lipids	Sphingolipids	123-78-4	5050	5220	3740	4460	4270	4870	4960	5020	3690	C00319	ko00600,ko01100
Lmhp009769	465.286	C22H44NO7P	[M+H]+	LysoPE 17:1	Lipids	LPE	-	4410	3870	4970	33600	29900	35100	17800	17700	19900	--	--
pmb0864	425.254	C19H40NO7P	[M+H]+	LysoPE 14:0	Lipids	LPE	-	4000	3740	3750	16500	14800	16100	19300	20300	15200	--	--
Zmgn003633	212.141	C12H20O3	[M-H]-	12-Oxo-10E-Dodecenoic Acid	Lipids	Free fatty acids	65410-38-0	3250	4380	3130	4230	5120	4130	5230	3660	3850	C16309	ko00592,ko01110
pmd0147	547.364	C28H54NO7P	[M+H]+	LysoPC 20:2	Lipids	LPC	-	2560	2670	3030	14200	15400	12200	14500	14500	15200	--	--
pmb2260	479.301	C23H46NO7P	[M+H]+	LysoPC 15:1	Lipids	LPC	-	9	9	9	1520	2500	1660	2840	6350	4400	--	--
pma1303	491.301	C24H46NO7P	[M+H]+	LysoPC 16:2	Lipids	LPC	-	9	9	9	5280	5090	5650	11200	11900	11200	--	--
pmc0274	166.031	C6H6N4S	[M+H]+	6-Methylmercaptopurine	Nucleotides and derivatives	Nucleotides and derivatives	50-66-8	25700000	24300000	24700000	6560000	6930000	7030000	10900000	14400000	12000000	C16614	--
pmc0066	332.052	C10H13N4O7P	[M+H]+	2'-Deoxyinosine-5'-monophosphate	Nucleotides and derivatives	Nucleotides and derivatives	3393-18-8	17900000	19600000	17500000	18800000	18700000	20000000	16700000	16600000	17400000	C06196	ko00230,ko01232
pmb2922	566.055	C15H24N2O17P2	[M-H]-	Uridine 5'-diphospho-D-glucose	Nucleotides and derivatives	Nucleotides and derivatives	133-89-1	4980000	3840000	4500000	5110000	4460000	5490000	6230000	5630000	5740000	C00029	ko00040,ko00052,ko00053,ko00500,ko00520,ko00524,ko00561,ko00908,ko01100,ko01110,ko01240,ko01250
pme0230	267.097	C10H13N5O4	[M+H]+	Adenosine	Nucleotides and derivatives	Nucleotides and derivatives	58-61-7	4220000	4180000	4520000	4260000	4100000	4470000	5860000	6210000	5880000	C00212	ko00230,ko01100,ko01232,ko02010
pme1474	297.09	C11H15N5O3S	[M+H]+	5'-Deoxy-5'-(methylthio)adenosine	Nucleotides and derivatives	Nucleotides and derivatives	2457-80-9	3630000	3670000	3390000	4810000	4660000	4330000	6240000	5540000	5890000	C00170	ko00270,ko00908,ko01100
Zmfn000481	536.044	C14H22N2O16P2	[M-H]-	Uridine-5'-Diphosphate-D-Xylose	Nucleotides and derivatives	Nucleotides and derivatives	3616-06-6	1090000	1050000	1060000	1350000	1060000	1280000	1290000	1220000	1310000	C00190	ko00520,ko00908,ko01100,ko01250
pmb0981	347.063	C10H14N5O7P	[M+H]+	Adenosine 5'-monophosphate	Nucleotides and derivatives	Nucleotides and derivatives	61-19-8	646000	625000	588000	1030000	1050000	968000	1580000	1720000	1450000	C00020	ko00230,ko00908,ko01100,ko01110,ko01232,ko01240
pme1178	283.092	C10H13N5O5	[M+H]+	Guanosine	Nucleotides and derivatives	Nucleotides and derivatives	118-00-3	642000	616000	659000	278000	292000	300000	290000	343000	308000	C00387	ko00230,ko01100,ko01232,ko02010
pme2117	427.029	C10H15N5O10P2	[M-H]-	Adenosine 5'-diphosphate	Nucleotides and derivatives	Nucleotides and derivatives	58-64-0	481000	558000	472000	771000	604000	576000	735000	756000	792000	C00008	ko00190,ko00195,ko00230,ko00908,ko01100,ko01110,ko01232,ko01240
pme3337	383.108	C14H17N5O8	[M+H]+	Succinyladenosine	Nucleotides and derivatives	Nucleotides and derivatives	4542-23-8	449000	433000	458000	501000	530000	502000	613000	688000	627000	--	--
pmb0530	663.109	C21H27N7O14P2	[M+H]+	Nicotinic acid adenine dinucleotide	Nucleotides and derivatives	Nucleotides and derivatives	53-84-9	378000	439000	322000	634000	526000	503000	737000	742000	708000	C00003	ko00190,ko00730,ko00760,ko01100,ko01240
pme2651	743.075	C21H28N7O17P3	[M-H]-	NADP (Nicotinamide adenine dinucleotide phosphate)	Nucleotides and derivatives	Nucleotides and derivatives	53-59-8	271000	250000	267000	343000	314000	324000	409000	386000	357000	C00006	ko00195,ko00480,ko00760,ko01100,ko01240
pme0257	112.027	C4H4N2O2	[M-H]-	Uracil	Nucleotides and derivatives	Nucleotides and derivatives	66-22-8	251000	275000	233000	260000	255000	245000	269000	298000	245000	C00106	ko00240,ko00410,ko00770,ko01100,ko01232
pme0040	135.054	C5H5N5	[M+H]+	Adenine	Nucleotides and derivatives	Nucleotides and derivatives	73-24-5	231000	243000	215000	149000	131000	138000	181000	205000	182000	C00147	ko00230,ko00908,ko01100,ko01110,ko01232
pmc0281	399.139	C15H21N5O8	[M+H]+	Ribosyladenosine	Nucleotides and derivatives	Nucleotides and derivatives	-	152000	151000	162000	164000	170000	166000	154000	163000	159000	--	--
pme3184	331.068	C10H14N5O6P	[M+H]+	2'-Deoxyadenosine-5'-monophosphate	Nucleotides and derivatives	Nucleotides and derivatives	653-63-4	132000	103000	116000	108000	110000	131000	164000	133000	172000	C00360	ko00230,ko01100,ko01232
mws0255	111.043	C4H5N3O	[M+H]+	Cytosine	Nucleotides and derivatives	Nucleotides and derivatives	71-30-7	79500	82300	83000	81500	80300	92200	86600	76400	89500	C00380	ko00240,ko01100,ko01232
pmb0998	363.058	C10H14N5O8P	[M+H]+	Guanosine 5'-monophosphate	Nucleotides and derivatives	Nucleotides and derivatives	85-32-5	58800	59700	54600	54900	37300	42800	43300	45900	38500	C00144	ko00230,ko01100,ko01232
pme1119	268.081	C10H12N4O5	[M+H]+	Inosine	Nucleotides and derivatives	Nucleotides and derivatives	58-63-9	48700	50900	42000	39900	45100	56600	56200	66500	50700	C00294	ko00230,ko01100,ko01232,ko02010
pmb0532	348.047	C10H13N4O8P	[M+H]+	Inosine 5'-monophosphate	Nucleotides and derivatives	Nucleotides and derivatives	131-99-7	41700	35300	37600	66400	71500	52400	102000	106000	103000	C00130	ko00230,ko01100,ko01110,ko01232,ko01240
Hmhp001812	281.112	C11H15N5O4	[M+H]+	2'-O-Methyladenosine	Nucleotides and derivatives	Nucleotides and derivatives	2140-79-6	41200	39200	37800	41800	39300	44200	57600	83200	68600	--	--
mws0668	284.076	C10H12N4O6	[M-H]-	Xanthosine	Nucleotides and derivatives	Nucleotides and derivatives	146-80-5	39900	28700	42700	47900	47700	48500	50500	71800	69600	C01762	ko00230,ko00232,ko01100,ko01110,ko01232,ko02010
pme1109	151.049	C5H5N5O	[M+H]+	Guanine	Nucleotides and derivatives	Nucleotides and derivatives	73-40-5	37100	42300	33700	17200	9220	18100	18800	30200	30300	C00242	ko00230,ko01100,ko01232
mws0248	244.07	C9H12N2O6	[M-H]-	Uridine	Nucleotides and derivatives	Nucleotides and derivatives	58-96-8	35000	19900	31300	24400	21800	29200	33800	62800	40900	C00299	ko00240,ko01100,ko01232,ko02010
mws0609	345.047	C10H12N5O7P	[M-H]-	Guanosine 3',5'-cyclic monophosphate	Nucleotides and derivatives	Nucleotides and derivatives	7665-99-8	32000	31600	32500	7580	6120	6770	7220	9720	6900	C00942	ko00230,ko01100
pme3007	404.002	C9H14N2O12P2	[M-H]-	Uridine 5'-diphosphate	Nucleotides and derivatives	Nucleotides and derivatives	27821-45-0	30400	32200	32400	49600	45800	41200	76100	78800	72600	C00015	ko00240,ko00908,ko01100,ko01232,ko01240
pme3188	324.036	C9H13N2O9P	[M-H]-	Uridine 5'-monophosphate	Nucleotides and derivatives	Nucleotides and derivatives	58-97-9	27600	28400	18400	26900	18500	25900	34300	40500	40400	C00105	ko00240,ko01100,ko01232,ko01240
mws0724	299.087	C10H13N5O6	[M-H]-	8-Hydroxyguanosine	Nucleotides and derivatives	Nucleotides and derivatives	3868-31-3	25300	18300	12800	8600	12400	12400	14500	8690	11300	--	--
pme0264	242.09	C10H14N2O5	[M+H]+	Thymidine	Nucleotides and derivatives	Nucleotides and derivatives	50-89-5	11700	10100	12800	6120	9390	7810	8270	8670	9760	C00214	ko00240,ko01100,ko01232
pme1373	307.057	C9H14N3O7P	[M-H]-	2'-Deoxycytidine-5'-monophosphate	Nucleotides and derivatives	Nucleotides and derivatives	1032-65-1	11600	14500	15400	15200	14000	20100	20800	16100	25500	C00239	ko00240,ko01100,ko01232
mws0847	149.07	C6H7N5	[M+H]+	1-Methyladenine	Nucleotides and derivatives	Nucleotides and derivatives	5142-22-3	10800	3430	4600	9360	9470	8010	23800	31100	22600	C02216	--
mws0976	244.07	C9H12N2O6	[M-H]-	β-Pseudouridine	Nucleotides and derivatives	Nucleotides and derivatives	1445-07-4	9030	7360	6570	8160	8290	14000	15200	20600	22000	C02067	ko00240,ko01100
pme0033	136.039	C5H4N4O	[M+H]+	Hypoxanthine	Nucleotides and derivatives	Nucleotides and derivatives	68-94-0	8530	7890	8280	9	9	9	9180	9690	6310	C00262	ko00230,ko01100,ko01232
pme3961	251.102	C10H13N5O3	[M+H]+	2'-Deoxyadenosine	Nucleotides and derivatives	Nucleotides and derivatives	958-09-8	7780	11000	11500	9	9	9	9440	14800	9210	C00559	ko00230,ko01100,ko01232,ko02010
pme1184	267.097	C10H13N5O4	[M+H]+	2'-Deoxyguanosine	Nucleotides and derivatives	Nucleotides and derivatives	961-07-9	5170	7370	7400	9	9	9	6340	5790	4190	C00330	ko00230,ko01100,ko01232,ko02010
mws0884	329.053	C10H12N5O6P	[M-H]-	Cyclic 3',5'-Adenylic acid	Nucleotides and derivatives	Nucleotides and derivatives	60-92-4	4100	4150	4560	3760	6880	4060	7080	6060	5190	C00575	ko00230,ko01100
pmb0374	135.054	C5H5N5	[M+H]+	2-Aminopurine	Nucleotides and derivatives	Nucleotides and derivatives	452-06-2	9	9	9	10400	8840	9520	11600	15600	18000	--	--
pma1751	285.085	C12H15NO7	[M+H]+	N-(beta-D-Glucosyl)nicotinate	Others	Vitamin	-	11400000	10900000	10900000	6180000	6640000	6460000	4150000	4300000	4230000	--	--
mws1337	219.111	C9H17NO5	[M+H]+	D-Pantothenic Acid	Others	Vitamin	79-83-4	995000	990000	1000000	673000	667000	667000	556000	635000	628000	C00864	ko00410,ko00770,ko01100,ko01110,ko01240
pme1383	169.074	C8H11NO3	[M+H]+	Pyridoxine	Others	Vitamin	65-23-6	480000	431000	472000	374000	402000	438000	641000	674000	650000	C00314	ko00750,ko01100,ko01240
Hmfn000531	176.032	C6H8O6	[M-H]-	L-Ascorbic acid (Vitamin C)	Others	Vitamin	50-81-7	344000	342000	502000	9	9	9	9	9	9	C00072	ko00053,ko00480,ko01100,ko01110,ko01240
pmb0789	331.127	C14H21NO8	[M+H]+	Pyridoxine-5'-O-glucoside	Others	Vitamin	-	305000	306000	284000	366000	306000	397000	423000	441000	435000	C03996	--
pme0490	123.032	C6H5NO2	[M+H]+	Nicotinic acid (Vitamin B3)	Others	Vitamin	59-67-6	196000	202000	202000	26600	31200	31300	24400	33200	32800	C00253	ko00760,ko00960,ko01100,ko01110,ko01240
pma3101	256.082	C11H14NO6+	[M+H]+	Nicotinate D-ribonucleoside	Others	Vitamin	17720-18-2	108000	114000	107000	99200	123000	147000	158000	121000	143000	C05841	ko00760,ko01100
mws0133	122.048	C6H6N2O	[M+H]+	Nicotinamide	Others	Vitamin	98-92-0	73800	61500	60600	66900	69300	65700	94000	94700	90700	C00153	ko00760,ko01100,ko01240
pme2596	183.053	C8H9NO4	[M+H]+	4-Pyridoxic acid	Others	Vitamin	82-82-6	59300	56800	52300	38900	45100	42900	31200	33000	39400	C00847	ko00750,ko01100
pme1014	444.303	C31H40O2	[M+H]+	Menatetrenone (Vitamin K2)	Others	Vitamin	11032-49-8	49800	51800	51500	70300	73000	64500	51400	54900	60500	--	--
mws0232	376.138	C17H20N4O6	[M+H]+	Riboflavin (Vitamin B2)	Others	Vitamin	83-88-5	35900	34900	34100	32100	33400	28400	112000	99000	105000	C00255	ko00740,ko01100,ko01110,ko01240,ko02010
Zmjp000624	167.058	C8H9NO3	[M+H]+	Pyridoxal	Others	Vitamin	66-72-8	11800	12400	8450	28000	23600	23100	49400	53600	54200	C00250	ko00750,ko01100,ko01240
