# Supplementary material for: Changes in the Primary Metabolites of ‘Fengtang’ Plums during Storage Detected by Widely Targeted Metabolomics
Source: Foods. 2022 Sep 13;11(18):2830. doi: 10.3390/foods11182830 (PMC9498354; doi:10.3390/foods11182830)
Supplement: Supplementary file 1 [file foods-11-02830-s001.zip › Table S2.xls]

## Sheet: S2
Table S2. Differential metabolites in fruits of 'Fengtang' plum during storage.
Index	Formula	Compounds	Class I	Class II	CAS	Level	0d_vs_30d	0d_vs_60d	30d_vs_60d	0d-1	0d-2	0d-3	30d-1	30d-2	30d-3	60d-1	60d-2	60d-3	cpd_ID	kegg_map
pmb3081	C6H11PO11	Glucarate O-Phosphoric acid	Others	Saccharides and Alcohols	-	B	FALSE	down	FALSE	6100000	6450000	5400000	3190000	3380000	2820000	2150000	1900000	2210000	--	--
ML10171848	C5H8O5	D-Arabinono-1,4-lactone	Others	Saccharides and Alcohols	2782-09-4	A	FALSE	down	down	428000	397000	538000	296000	332000	324000	119000	155000	154000	C00652	ko00053,ko01100
Zmgn000173	C5H10O5	D-Ribose	Others	Saccharides and Alcohols	50-69-1	A	FALSE	up	up	226000	171000	193000	194000	236000	299000	471000	554000	503000	C00121	ko00030,ko01100,ko02010
Zmgn000447	C3H7O7P	3-Phospho-D-glyceric acid	Others	Saccharides and Alcohols	820-11-1	B	FALSE	FALSE	up	213000	170000	179000	170000	168000	163000	402000	365000	316000	C00197	ko00010,ko00030,ko00260,ko00270,ko00561,ko00630,ko00710,ko01100,ko01110,ko01200,ko01230,ko01240
pme0500	C18H32O16	D-Melezitose	Others	Saccharides and Alcohols	597-12-6	B	FALSE	up	FALSE	142000	160000	207000	288000	263000	144000	452000	426000	505000	C08243	--
Zmpn000199	C6H10O8	D-Galactaric acid	Others	Saccharides and Alcohols	526-99-8	A	FALSE	down	down	112000	60100	89600	34100	59900	18700	9	9	9	C00879	ko00053,ko01100
pme3705	C6H10O7	D-Glucoronic acid	Others	Saccharides and Alcohols	6556-12-3	B	FALSE	up	up	99400	87000	71700	111000	129000	134000	912000	936000	576000	C00191	ko00040,ko00053,ko00520,ko00562,ko01100,ko01240,ko01250
mws2523	C12H23O14P	Trehalose 6-phosphate	Others	Saccharides and Alcohols	4484-88-2	B	FALSE	up	FALSE	96200	86900	88300	148000	177000	161000	173000	221000	181000	C00689	ko00500,ko01100,ko01110
Lmqn000432	C9H19O11P	1-(sn-Glycero-3-phospho)-1D-myo-inositol	Others	Saccharides and Alcohols	-	A	up	up	up	85900	71100	85000	161000	196000	210000	655000	844000	672000	--	--
Zmyn000108	C6H10O8	D-Saccharic acid	Others	Saccharides and Alcohols	87-73-0	A	FALSE	up	up	64300	87300	61800	73000	63700	66700	208000	181000	183000	C00818	ko00053,ko01100
Lmmn000214	C18H32O15	Solatriose	Others	Saccharides and Alcohols	528-40-5	B	up	up	FALSE	26400	33400	49300	228000	211000	205000	295000	387000	238000	--	--
pma0134	C4H8O4	D-(-)-Threose	Others	Saccharides and Alcohols	95-43-2	B	up	up	FALSE	24700	18000	19600	46300	42900	59400	53800	58300	57400	C06463	--
pmb2653	C24H42O20	D(+)-Melezitose O-rhamnoside	Others	Saccharides and Alcohols	-	B	FALSE	down	down	3190	3160	3740	2940	2990	2130	9	9	9	--	--
Zmyn000110	C6H14NO8P	D-Glucosamine 1-phosphate	Others	Saccharides and Alcohols	2152-75-2	B	up	up	FALSE	2150	3870	2170	5400	7380	4750	7930	6740	8110	C06156	ko00520,ko01100,ko01250
mws0425	C5H6O4	Citraconic acid	Organic acids	Organic acids	498-23-7	A	FALSE	down	down	3440000	3340000	3350000	2510000	2920000	2710000	197000	207000	238000	C02226	ko00290,ko00660,ko01100,ko01210
pme0274	C6H13NO2	6-Aminocaproic acid	Organic acids	Organic acids	60-32-2	A	FALSE	up	FALSE	2480000	1890000	2950000	8270000	2420000	7920000	11900000	6600000	11400000	C02378	ko01100
pme2380	C5H6O5	α-Ketoglutaric acid	Organic acids	Organic acids	328-50-7	A	FALSE	down	FALSE	2020000	2030000	2120000	1090000	1100000	1080000	687000	797000	701000	C00026	ko00020,ko00040,ko00053,ko00220,ko00250,ko00300,ko00310,ko00340,ko00430,ko00470,ko00630,ko00650,ko00660,ko01100,ko01110,ko01200,ko01210,ko01230,ko01240
pme3009	C6H6O6	Trans-Citridic acid	Organic acids	Organic acids	4023-65-8	A	FALSE	down	FALSE	1090000	1090000	1970000	857000	646000	648000	448000	554000	614000	C02341	ko00660,ko01100
pme3096	C3H5NO4	Aminomalonic acid	Organic acids	Organic acids	1068-84-4	A	FALSE	up	up	761000	742000	767000	1190000	1200000	1260000	8720000	8940000	8330000	C00872	--
mws0470	C4H6O4	Methylmalonic acid	Organic acids	Organic acids	516-05-2	A	FALSE	up	up	760000	737000	717000	1130000	1180000	1160000	8620000	8830000	8230000	C02170	ko00240,ko00280,ko00640,ko01100
mws0192	C4H6O4	Succinic acid	Organic acids	Organic acids	110-15-6	A	FALSE	up	up	743000	728000	726000	1160000	1200000	1140000	8840000	8840000	8520000	C00042	ko00020,ko00190,ko00250,ko00310,ko00350,ko00360,ko00620,ko00630,ko00640,ko00650,ko00760,ko00920,ko01100,ko01110,ko01200
Lmqp000873	C4H4O3	Succinic anhydride	Organic acids	Organic acids	108-30-5	B	FALSE	up	up	410000	381000	374000	491000	551000	560000	2880000	3170000	2930000	C19524	--
mws2125	C3H5O6P	Phosphoenolpyruvate	Organic acids	Organic acids	138-08-9	A	FALSE	FALSE	up	330000	389000	457000	228000	216000	217000	446000	604000	533000	C00074	ko00010,ko00020,ko00400,ko00440,ko00620,ko00710,ko00996,ko00999,ko01100,ko01110,ko01200,ko01230,ko01240
Lmbp000668	C6H5NO2	Isonicotinic acid	Organic acids	Organic acids	55-22-1	A	down	down	FALSE	208000	185000	197000	29800	29200	29000	28500	38400	26100	C07446	--
Lmmn003323	C16H32O3	2-Hydroxyhexadecanoic acid	Organic acids	Organic acids	764-67-0	B	FALSE	FALSE	up	204000	221000	195000	154000	155000	167000	310000	376000	335000	--	--
pme3186	C3H7O6P	DL-Glyceraldehyde-3-phosphate	Organic acids	Organic acids	591-59-3	B	FALSE	up	up	171000	184000	171000	240000	208000	168000	661000	507000	552000	C00661	--
pme1216	C6H5NO2	2-Picolinic acid	Organic acids	Organic acids	98-98-6	B	down	down	FALSE	50900	42600	72100	14900	20000	11200	18100	15300	18800	C10164	ko00380,ko01100
mws0206	C4H8O3	2-Hydroxybutyric Acid	Organic acids	Organic acids	3347-90-8	B	up	up	FALSE	34400	37500	39600	128000	104000	113000	185000	169000	199000	C05984	ko00640
mws0262	C4H6O6	L-Tartaric acid	Organic acids	Organic acids	87-69-4	B	FALSE	up	up	28100	24400	12900	19700	16700	39800	65000	52600	61100	C00898	ko00630,ko01100
mws0159	C9H8O3	Phenylpyruvic acid	Organic acids	Organic acids	156-06-9	B	FALSE	FALSE	up	24400	25800	32900	27200	24200	29300	36100	76500	51600	C00166	ko00360,ko00400,ko00470,ko00960,ko01100,ko01110,ko01210,ko01230
mws0177	C5H4O3	2-Furoic acid	Organic acids	Organic acids	88-14-2	B	FALSE	down	down	21400	44200	41200	20100	22200	14000	9	9	9	C01546	ko01100
mws0972	C6H12O3	6-Hydroxyhexanoic acid	Organic acids	Organic acids	1191-25-9	B	FALSE	up	FALSE	16800	23100	18800	22800	25800	23200	45200	33000	42900	C06103	--
Wmzn000227	C6H10O4	2,2-Dimethylsuccinic acid	Organic acids	Organic acids	597-43-3	B	up	up	FALSE	5240	2000	789	55700	28400	29700	23400	54600	41300	--	--
pme0021	C9H11NO2	L-Phenylalanine	Amino acids and derivatives	Amino acids and derivatives	63-91-2	A	down	down	FALSE	17000000	16800000	17000000	4420000	4590000	4550000	7530000	9710000	8090000	C00079	ko00360,ko00400,ko00460,ko00470,ko00940,ko00960,ko00966,ko00970,ko00996,ko00999,ko01100,ko01110,ko01210,ko01230,ko02010
mws0282	C11H12N2O2	L-Tryptophan	Amino acids and derivatives	Amino acids and derivatives	73-22-3	A	FALSE	up	FALSE	2630000	2330000	2230000	3650000	3640000	3570000	5120000	5820000	5610000	C00078	ko00260,ko00380,ko00400,ko00901,ko00966,ko00970,ko00996,ko01100,ko01110,ko01210,ko01230,ko01240
mws0258	C6H13NO2	L-Isoleucine	Amino acids and derivatives	Amino acids and derivatives	73-32-5	A	up	up	FALSE	1650000	1580000	1560000	3240000	3310000	3310000	3650000	3820000	3820000	C00407	ko00280,ko00290,ko00460,ko00960,ko00966,ko00970,ko01100,ko01110,ko01210,ko01230,ko02010
mws0227	C6H13NO2	L-Leucine	Amino acids and derivatives	Amino acids and derivatives	61-90-5	A	up	up	FALSE	1550000	1600000	1530000	3170000	3310000	3300000	3650000	3830000	3770000	C00123	ko00280,ko00290,ko00966,ko00970,ko01100,ko01110,ko01210,ko01230,ko02010
pme0026	C6H14N2O2	L-Lysine	Amino acids and derivatives	Amino acids and derivatives	56-87-1	A	FALSE	up	up	1240000	1260000	1210000	1370000	1310000	1330000	2720000	2860000	2740000	C00047	ko00300,ko00310,ko00470,ko00780,ko00960,ko00970,ko01100,ko01110,ko01210,ko01230,ko02010
pme0193	C5H10N2O3	L-Glutamine	Amino acids and derivatives	Amino acids and derivatives	56-85-9	A	FALSE	up	up	1110000	1130000	1080000	1250000	1140000	1110000	2480000	2500000	2400000	C00064	ko00220,ko00230,ko00240,ko00250,ko00470,ko00630,ko00750,ko00910,ko00970,ko01100,ko01230,ko01232,ko01240,ko02010
pme0122	C8H16N2O3	N6-Acetyl-L-lysine	Amino acids and derivatives	Amino acids and derivatives	692-04-6	A	FALSE	up	FALSE	484000	446000	404000	706000	712000	755000	922000	999000	846000	C02727	ko00310,ko01100
mws0582	C11H19N3O6S	S-(Methyl)glutathione	Amino acids and derivatives	Amino acids and derivatives	2922-56-7	A	FALSE	down	down	197000	313000	182000	154000	204000	239000	70600	79900	74700	C11347	--
pme1210	C5H11NO2S	L-Methionine	Amino acids and derivatives	Amino acids and derivatives	63-68-3	A	up	up	up	195000	199000	179000	389000	417000	365000	1040000	1000000	1110000	C00073	ko00270,ko00470,ko00966,ko00970,ko00999,ko01100,ko01110,ko01210,ko01230,ko01240
pme3827	C9H11NO4	3,4-Dihydroxy-L-phenylalanine (L-Dopa)	Amino acids and derivatives	Amino acids and derivatives	59-92-7	B	FALSE	up	FALSE	171000	169000	176000	345000	345000	222000	404000	449000	329000	C00355	ko00350,ko00950,ko00965,ko01100,ko01110
mws0260	C6H14N4O2	L-Arginine	Amino acids and derivatives	Amino acids and derivatives	74-79-3	A	down	down	FALSE	168000	164000	105000	22700	32700	25200	32500	25800	39500	C00062	ko00220,ko00261,ko00330,ko00470,ko00970,ko01100,ko01110,ko01230,ko02010
pme3017	C4H9NO2	2-Aminoisobutyric acid	Amino acids and derivatives	Amino acids and derivatives	62-57-7	A	FALSE	up	up	103000	84900	86600	104000	93100	97200	212000	203000	224000	C03665	--
pme0010	C3H7NO3	L-Serine	Amino acids and derivatives	Amino acids and derivatives	56-45-1	A	FALSE	up	FALSE	55900	68000	43900	79100	71300	124000	148000	144000	236000	C00065	ko00260,ko00261,ko00270,ko00460,ko00470,ko00564,ko00600,ko00630,ko00920,ko00970,ko01100,ko01110,ko01200,ko01230,ko01240,ko02010
Lmhp001670	C11H22N2O3	L-Valyl-L-Leucine	Amino acids and derivatives	Amino acids and derivatives	3989-97-7	B	down	FALSE	FALSE	40900	39900	47600	17900	16500	19300	28700	38300	35800	--	--
mws4134	C20H32N6O12S2	Oxiglutatione	Amino acids and derivatives	Amino acids and derivatives	27025-41-8	B	up	FALSE	FALSE	32800	23900	30100	66000	66000	66300	50200	46000	53700	C00127	ko00480,ko01100,ko01240
Zmjp000182	C7H16N4O2	N-Monomethyl-L-arginine	Amino acids and derivatives	Amino acids and derivatives	17035-90-4	B	down	FALSE	FALSE	25700	25600	27100	8370	6530	15200	11000	13300	18900	C03884	--
pmb0962	C10H22N2O4	L-Lysine-Butanoic Acid	Amino acids and derivatives	Amino acids and derivatives	80407-71-2	B	up	up	up	25500	20400	19500	65300	60300	66200	128000	146000	157000	--	--
mws0712	C5H9NO3	N-Propionylglycine	Amino acids and derivatives	Amino acids and derivatives	21709-90-0	B	down	down	FALSE	21100	15400	22100	9	9	9	9	9	9	--	--
Lmhp001732	C14H18N2O3	L-Prolyl-L-Phenylalanine	Amino acids and derivatives	Amino acids and derivatives	13589-02-1	B	up	up	FALSE	15000	21800	18800	47400	45600	50200	60700	55500	63300	--	--
pme2890	C8H16N2O4S2	L-Homocystine	Amino acids and derivatives	Amino acids and derivatives	626-72-2	B	down	FALSE	up	8640	13100	12800	9	9	9	8630	6330	8140	C01817	ko00270
mws5037	C9H18N2O3	L-Alanyl-L-leucine	Amino acids and derivatives	Amino acids and derivatives	3303-34-2	A	up	up	FALSE	6430	6320	7520	25100	21200	21900	25600	26700	19600	--	--
pme1712	C11H20N2O6	L-Saccharopine	Amino acids and derivatives	Amino acids and derivatives	997-68-2	B	FALSE	up	up	6370	6840	4670	9640	13200	8180	24500	34400	28700	C00449	ko00300,ko00310,ko01100,ko01110,ko01230
Lmhp001461	C11H20N2O3	L-Prolyl-L-Leucine	Amino acids and derivatives	Amino acids and derivatives	52899-07-7	B	up	FALSE	FALSE	5870	4070	7970	9420	14500	14100	11100	9390	13800	--	--
ML10198895	C3H7NO2	N-Methylglycine	Amino acids and derivatives	Amino acids and derivatives	107-97-1	B	FALSE	up	FALSE	4280	6420	6420	10400	9810	10500	14100	14500	8770	C00213	ko00260,ko00330,ko01100
pme0253	C8H15NO3	N-Acetyl-L-leucine	Amino acids and derivatives	Amino acids and derivatives	1188-21-2	B	up	up	FALSE	9	9	9	2840	2300	1830	2290	4980	3070	C02710	--
pmb2591	C13H14N2O3	N-Acetyl-L-Tryptophan	Amino acids and derivatives	Amino acids and derivatives	1218-34-4	B	up	up	up	9	9	9	5680	3360	5030	64700	55400	43000	--	--
pme1286	C14H20N6O5S	S-(5'-Adenosy)-L-homocysteine	Amino acids and derivatives	Amino acids and derivatives	979-92-0	A	up	up	up	9	9	9	9310	8440	11000	21400	21300	23700	C00021	ko00270,ko01100,ko01230,ko01240
pmb0855	C24H50NO7P	LysoPC 16:0	Lipids	LPC	17364-16-8	A	up	up	FALSE	2920000	2790000	3000000	6090000	5530000	6080000	7660000	7510000	7440000	--	--
pmp001273	C26H50NO7P	LysoPC 18:2	Lipids	LPC	-	A	up	up	FALSE	927000	946000	1030000	7310000	7220000	7160000	10600000	11600000	10800000	--	--
pmb0876	C21H44NO7P	LysoPE 16:0	Lipids	LPE	53862-35-4	A	up	up	FALSE	822000	846000	824000	2460000	2230000	2370000	2780000	2700000	2670000	--	--
pmp001281	C26H52NO7P	LysoPC 18:1	Lipids	LPC	-	A	up	up	FALSE	371000	369000	352000	1090000	1080000	1090000	916000	861000	883000	--	--
pmb0881	C23H44NO7P	LysoPE 18:2	Lipids	LPE	-	A	up	up	FALSE	279000	312000	304000	2660000	2480000	2620000	3610000	3570000	3460000	--	--
pmb0854	C26H48NO7P	LysoPC 18:3	Lipids	LPC	-	A	up	up	FALSE	260000	247000	264000	953000	917000	867000	1280000	1330000	1270000	--	--
mws0120	C8H20NO6P	Choline Alfoscerate	Lipids	PC	28319-77-9	A	up	up	FALSE	170000	267000	159000	396000	539000	598000	633000	366000	896000	C00670	ko00564,ko00565
mws0289	C23H46NO7P	LysoPE 18:1	Lipids	LPE	89576-29-4	B	up	up	FALSE	142000	125000	146000	586000	578000	593000	518000	452000	530000	--	--
Lmhp008801	C23H42NO7P	LysoPE 18:3	Lipids	LPE	-	A	up	up	FALSE	68500	75900	76400	377000	386000	406000	538000	529000	519000	--	--
mws0126	C26H54NO7P	LysoPC 18:0	Lipids	LPC	19420-57-6	A	up	up	FALSE	49300	55400	60500	173000	159000	197000	269000	284000	321000	--	--
Lmhp009590	C25H50NO7P	LysoPC 17:1	Lipids	LPC	-	B	FALSE	FALSE	down	41900	38200	41800	84100	73700	84500	31600	42600	34800	--	--
pmp001276	C33H56O14	1-Linolenoyl-rac-glycerol-diglucoside	Lipids	Free fatty acids	-	A	up	up	FALSE	30700	21500	20200	177000	165000	160000	268000	331000	289000	--	--
Hmqp006023	C20H36O3	Ethyl 9-Hydroxy-10,12-octadecadienoic acid	Lipids	Free fatty acids	-	B	FALSE	up	FALSE	23700	23500	23500	31900	31100	30200	55000	69400	54900	--	--
pmb2319	C23H48NO7P	LysoPC 15:0	Lipids	LPC	108273-89-8	B	up	up	FALSE	19100	18600	17500	43700	44700	45000	63100	71500	75300	--	--
Lmhp007840	C27H52NO7P	LysoPC 19:2	Lipids	LPC	-	B	FALSE	down	down	19000	17100	18600	26200	21100	24100	8870	8380	9420	--	--
pmd0130	C22H46NO7P	LysoPC 14:0	Lipids	LPC	20559-16-4	B	up	up	FALSE	15100	14700	15600	45000	40000	40800	65100	66900	61400	--	--
pmb0883	C23H48NO7P	LysoPE 18:0	Lipids	LPE	69747-55-3	B	up	up	FALSE	13200	13400	11000	47900	51800	51800	85500	77600	68700	--	--
pmp001270	C24H48NO7P	LysoPC 16:1	Lipids	LPC	76790-27-7	A	up	up	FALSE	11100	13400	17700	42600	42000	40600	34800	31700	28000	--	--
Lmhp008718	C25H48NO7P	LysoPC 17:2	Lipids	LPC	-	B	up	up	FALSE	9720	12500	13100	64000	60400	61700	54100	75300	62900	--	--
Lmhp009034	C21H42NO7P	LysoPE 16:1	Lipids	LPE	-	B	up	up	FALSE	6500	6130	6950	34700	36800	40700	30300	20700	23800	--	--
Lmhp009187	C20H42NO7P	LysoPE 15:0	Lipids	LPE	-	B	up	up	FALSE	5440	6230	5350	17400	15100	18200	22200	20400	21900	--	--
Lmhp009769	C22H44NO7P	LysoPE 17:1	Lipids	LPE	-	B	up	up	FALSE	4410	3870	4970	33600	29900	35100	17800	17700	19900	--	--
pmb0864	C19H40NO7P	LysoPE 14:0	Lipids	LPE	-	B	up	up	FALSE	4000	3740	3750	16500	14800	16100	19300	20300	15200	--	--
pmd0147	C28H54NO7P	LysoPC 20:2	Lipids	LPC	-	B	up	up	FALSE	2560	2670	3030	14200	15400	12200	14500	14500	15200	--	--
pmb2260	C23H46NO7P	LysoPC 15:1	Lipids	LPC	-	B	up	up	up	9	9	9	1520	2500	1660	2840	6350	4400	--	--
pma1303	C24H46NO7P	LysoPC 16:2	Lipids	LPC	-	B	up	up	up	9	9	9	5280	5090	5650	11200	11900	11200	--	--
pmc0274	C6H6N4S	6-Methylmercaptopurine	Nucleotides and derivatives	Nucleotides and derivatives	50-66-8	B	down	down	FALSE	25700000	24300000	24700000	6560000	6930000	7030000	10900000	14400000	12000000	C16614	--
pmb0981	C10H14N5O7P	Adenosine 5'-monophosphate	Nucleotides and derivatives	Nucleotides and derivatives	61-19-8	A	FALSE	up	FALSE	646000	625000	588000	1030000	1050000	968000	1580000	1720000	1450000	C00020	ko00230,ko00908,ko01100,ko01110,ko01232,ko01240
pme1178	C10H13N5O5	Guanosine	Nucleotides and derivatives	Nucleotides and derivatives	118-00-3	A	down	down	FALSE	642000	616000	659000	278000	292000	300000	290000	343000	308000	C00387	ko00230,ko01100,ko01232,ko02010
pmb0532	C10H13N4O8P	Inosine 5'-monophosphate	Nucleotides and derivatives	Nucleotides and derivatives	131-99-7	B	FALSE	up	FALSE	41700	35300	37600	66400	71500	52400	102000	106000	103000	C00130	ko00230,ko01100,ko01110,ko01232,ko01240
pme1109	C5H5N5O	Guanine	Nucleotides and derivatives	Nucleotides and derivatives	73-40-5	A	down	FALSE	FALSE	37100	42300	33700	17200	9220	18100	18800	30200	30300	C00242	ko00230,ko01100,ko01232
mws0609	C10H12N5O7P	Guanosine 3',5'-cyclic monophosphate	Nucleotides and derivatives	Nucleotides and derivatives	7665-99-8	B	down	down	FALSE	32000	31600	32500	7580	6120	6770	7220	9720	6900	C00942	ko00230,ko01100
pme3007	C9H14N2O12P2	Uridine 5'-diphosphate	Nucleotides and derivatives	Nucleotides and derivatives	27821-45-0	B	FALSE	up	FALSE	30400	32200	32400	49600	45800	41200	76100	78800	72600	C00015	ko00240,ko00908,ko01100,ko01232,ko01240
mws0847	C6H7N5	1-Methyladenine	Nucleotides and derivatives	Nucleotides and derivatives	5142-22-3	B	FALSE	up	up	10800	3430	4600	9360	9470	8010	23800	31100	22600	C02216	--
mws0976	C9H12N2O6	β-Pseudouridine	Nucleotides and derivatives	Nucleotides and derivatives	1445-07-4	B	FALSE	up	FALSE	9030	7360	6570	8160	8290	14000	15200	20600	22000	C02067	ko00240,ko01100
pme0033	C5H4N4O	Hypoxanthine	Nucleotides and derivatives	Nucleotides and derivatives	68-94-0	B	down	FALSE	up	8530	7890	8280	9	9	9	9180	9690	6310	C00262	ko00230,ko01100,ko01232
pme3961	C10H13N5O3	2'-Deoxyadenosine	Nucleotides and derivatives	Nucleotides and derivatives	958-09-8	B	down	FALSE	up	7780	11000	11500	9	9	9	9440	14800	9210	C00559	ko00230,ko01100,ko01232,ko02010
pme1184	C10H13N5O4	2'-Deoxyguanosine	Nucleotides and derivatives	Nucleotides and derivatives	961-07-9	B	down	FALSE	up	5170	7370	7400	9	9	9	6340	5790	4190	C00330	ko00230,ko01100,ko01232,ko02010
pmb0374	C5H5N5	2-Aminopurine	Nucleotides and derivatives	Nucleotides and derivatives	452-06-2	B	up	up	FALSE	9	9	9	10400	8840	9520	11600	15600	18000	--	--
pma1751	C12H15NO7	N-(beta-D-Glucosyl)nicotinate	Others	Vitamin	-	B	FALSE	down	FALSE	11400000	10900000	10900000	6180000	6640000	6460000	4150000	4300000	4230000	--	--
Hmfn000531	C6H8O6	L-Ascorbic acid (Vitamin C)	Others	Vitamin	50-81-7	A	down	down	FALSE	344000	342000	502000	9	9	9	9	9	9	C00072	ko00053,ko00480,ko01100,ko01110,ko01240
pme0490	C6H5NO2	Nicotinic acid (Vitamin B3)	Others	Vitamin	59-67-6	B	down	down	FALSE	196000	202000	202000	26600	31200	31300	24400	33200	32800	C00253	ko00760,ko00960,ko01100,ko01110,ko01240
mws0232	C17H20N4O6	Riboflavin (Vitamin B2)	Others	Vitamin	83-88-5	B	FALSE	up	up	35900	34900	34100	32100	33400	28400	112000	99000	105000	C00255	ko00740,ko01100,ko01110,ko01240,ko02010
Zmjp000624	C8H9NO3	Pyridoxal	Others	Vitamin	66-72-8	B	up	up	up	11800	12400	8450	28000	23600	23100	49400	53600	54200	C00250	ko00750,ko01100,ko01240
